# Supplementary material for: Genome-Wide Association Analysis of Age-Dependent Egg Weights in Chickens
Source: Front Genet. 2018 Apr 26;9:128. doi: 10.3389/fgene.2018.00128 (PMC5932955; doi:10.3389/fgene.2018.00128)
Supplement: Supplementary file 3 [file Table1.xlsx]

## Sheet: Sheet1
Table S1 Genome-wide significant and suggestive significant SNPs for Egg weight at different ages.
Traits	chr	AX_ID	pos	ALT/REF	MAF	beta	se	p-value	dbSNP RS ID
FEW	1	AX-75490150	61795431	C/A	0.366	0.244935	0.0501791	1.2187e-06	rs314470919
FEW	1	AX-75490166	61804667	C/A	0.363	0.231784	0.0499325	3.8897e-06	rs314905564
FEW	1	AX-75490174	61808228	T/G	0.366	0.248262	0.0500629	8.26417e-07	rs316324927
FEW	1	AX-75490180	61810391	C/T	0.365	0.247331	0.0497532	7.77361e-07	rs314056488
FEW	1	AX-75490221	61831096	T/C	0.368	0.243621	0.0502547	1.43808e-06	rs314043765
FEW	1	AX-75490231	61834644	G/A	0.288	0.232887	0.0530489	1.24835e-05	rs318231569
FEW	1	AX-75490232	61835715	C/T	0.368	0.243621	0.0502547	1.43808e-06	rs316675251
FEW	1	AX-75490259	61847006	A/G	0.365	0.248202	0.0500647	8.32231e-07	rs317875007
FEW	1	AX-75490266	61851153	G/A	0.281	0.229334	0.0541287	2.46706e-05	rs13876613
FEW	1	AX-75490294	61864554	G/A	0.365	0.240368	0.0503379	2.05227e-06	rs316598062
FEW	1	AX-75492722	63036086	A/G	0.24	0.247373	0.0583265	2.4205e-05	rs315749658
FEW	1	AX-80965788	63044301	G/C	0.239	0.245855	0.0576022	2.15004e-05	rs14835917
FEW	1	AX-80823304	63054297	G/C	0.233	0.244559	0.0579923	2.68904e-05	rs13877700
FEW	1	AX-80946541	63064818	G/C	0.233	0.244559	0.0579923	2.68904e-05	rs313124076
FEW	1	AX-80923042	63066282	C/G	0.233	0.244559	0.0579923	2.68904e-05	rs14835942
FEW	1	AX-75492794	63066778	A/G	0.233	0.244559	0.0579923	2.68904e-05	rs13877717
FEW	1	AX-75494431	63868560	G/A	0.416	-0.245487	0.0556972	1.15345e-05	rs313189621
FEW	1	AX-80941870	63956414	G/C	0.416	-0.233372	0.0553433	2.69242e-05	rs318102675
FEW	1	AX-75494820	64049998	A/G	0.41	-0.236388	0.055516	2.2482e-05	rs13657579
FEW	1	AX-75495799	64530198	C/T	0.407	-0.23538	0.0555034	2.42422e-05	rs317740701
FEW	1	AX-75495802	64531300	C/T	0.408	-0.242197	0.0552939	1.30524e-05	rs314988363
EW28	1	AX-80826503	168719617	T/A	0.424	-0.204794	0.0515401	7.56386e-05	rs314730715
EW28	1	AX-80745839	168720658	A/T	0.425	-0.214385	0.0514397	3.32866e-05	rs13972085
EW28	1	AX-75334447	168724175	G/A	0.424	-0.202795	0.0514827	8.71584e-05	rs315261768
EW28	1	AX-75334450	168724934	C/T	0.43	-0.203203	0.0514846	8.44159e-05	rs13972093
EW28	1	AX-75334456	168726139	T/C	0.433	-0.213337	0.0518356	4.16168e-05	rs317458287
EW28	1	AX-75334459	168727527	C/T	0.43	-0.203203	0.0514846	8.44159e-05	rs313362705
EW28	1	AX-75334461	168728872	G/T	0.432	-0.211401	0.0515437	4.4223e-05	rs316485040
EW28	1	AX-75334507	168746789	C/T	0.429	-0.210379	0.0516681	5.01491e-05	rs314165632
EW28	1	AX-77278641	168773105	T/C	0.42	-0.207953	0.0516385	6.05111e-05	rs13972129
EW28	1	AX-75334580	168783285	G/A	0.421	-0.205782	0.0516822	7.31123e-05	rs316032694
EW28	1	AX-75334583	168784829	G/A	0.421	-0.205782	0.0516822	7.31123e-05	rs314693889
EW28	1	AX-75334594	168789601	C/T	0.417	-0.211777	0.0515276	4.26378e-05	rs314907088
EW28	1	AX-75334604	168792881	C/T	0.421	-0.208861	0.0516108	5.56986e-05	rs312483194
EW28	1	AX-75334617	168797175	C/T	0.419	-0.201316	0.0513997	9.55415e-05	rs313260960
EW28	1	AX-75334642	168809194	G/A	0.419	-0.202156	0.0515596	9.39384e-05	rs317788039
EW36	1	AX-75334433	168719204	T/C	0.425	-0.240731	0.0517888	3.76918e-06	rs315471897
EW36	1	AX-80826503	168719617	T/A	0.424	-0.252207	0.0513728	1.05806e-06	rs314730715
EW36	1	AX-80745839	168720658	A/T	0.425	-0.25909	0.0512732	5.11951e-07	rs13972085
EW36	1	AX-75334447	168724175	G/A	0.424	-0.250323	0.0513152	1.23549e-06	rs315261768
EW36	1	AX-75334450	168724934	C/T	0.43	-0.25318	0.0513067	9.32458e-07	rs13972093
EW36	1	AX-75334456	168726139	T/C	0.433	-0.257676	0.0516583	7.12607e-07	rs317458287
EW36	1	AX-75334459	168727527	C/T	0.43	-0.25318	0.0513067	9.32458e-07	rs313362705
EW36	1	AX-75334461	168728872	G/T	0.432	-0.25884	0.0513687	5.50641e-07	rs316485040
EW36	1	AX-75334463	168729832	C/T	0.416	-0.240305	0.0520573	4.38939e-06	rs14917006
EW36	1	AX-75334507	168746789	C/T	0.429	-0.264599	0.0514556	3.23338e-07	rs314165632
EW36	1	AX-75334535	168760446	C/T	0.412	-0.248237	0.0521932	2.24721e-06	rs13553108
EW36	1	AX-75334537	168761431	T/C	0.422	-0.253618	0.0513193	8.9889e-07	rs13972127
EW36	1	AX-77278641	168773105	T/C	0.42	-0.272443	0.0513692	1.38237e-07	rs13972129
EW36	1	AX-75334561	168775096	C/T	0.418	-0.266201	0.0512744	2.49877e-07	rs13972136
EW36	1	AX-75334580	168783285	G/A	0.421	-0.268568	0.0514227	2.12269e-07	rs316032694
EW36	1	AX-75334583	168784829	G/A	0.421	-0.268568	0.0514227	2.12269e-07	rs314693889
EW36	1	AX-75334589	168787483	T/C	0.418	-0.266201	0.0512744	2.49877e-07	rs315201449
EW36	1	AX-75334594	168789601	C/T	0.417	-0.269331	0.0512832	1.82048e-07	rs314907088
EW36	1	AX-75334604	168792881	C/T	0.421	-0.270659	0.0513392	1.63616e-07	rs312483194
EW36	1	AX-75334617	168797175	C/T	0.419	-0.269567	0.0511169	1.62267e-07	rs313260960
EW36	1	AX-75334620	168798771	G/A	0.42	-0.258498	0.0510227	4.78452e-07	rs14917092
EW36	1	AX-75334627	168800374	C/T	0.408	-0.243715	0.0515509	2.57861e-06	rs317504108
EW36	1	AX-75334634	168803610	A/G	0.414	-0.257805	0.0512147	5.6499e-07	rs317120864
EW36	1	AX-75334642	168809194	G/A	0.419	-0.265705	0.0512888	2.64849e-07	rs317788039
EW36	1	AX-75334668	168820073	G/A	0.42	-0.258478	0.0511909	5.22059e-07	rs316896291
EW36	1	AX-75334678	168824266	T/C	0.413	-0.255922	0.0513941	7.43832e-07	rs315426011
EW36	1	AX-75334682	168826901	G/A	0.421	-0.254906	0.0512426	7.63201e-07	rs313395917
EW36	1	AX-75334700	168833446	G/A	0.418	-0.248101	0.0512476	1.48282e-06	rs312580215
EW36	1	AX-75334711	168837631	T/C	0.436	-0.22455	0.0513022	1.32273e-05	rs315413602
EW36	1	AX-75334726	168844535	A/C	0.413	-0.255922	0.0513941	7.43832e-07	rs316337184
EW36	1	AX-75334728	168845461	G/A	0.413	-0.258239	0.0512298	5.45223e-07	rs13972230
EW36	1	AX-75334756	168858505	T/C	0.421	-0.262142	0.0514885	4.20924e-07	rs315572242
EW36	1	AX-75334760	168860437	A/G	0.416	-0.264831	0.0511668	2.71485e-07	rs15498384
EW36	1	AX-75334770	168865470	T/C	0.417	-0.26572	0.0510635	2.34597e-07	rs314686915
EW36	1	AX-75334794	168873435	C/T	0.418	-0.252754	0.0511803	9.14569e-07	rs316016722
EW36	1	AX-75334806	168877941	G/A	0.414	-0.251848	0.0512922	1.05431e-06	rs317004783
EW36	1	AX-75334835	168889414	G/A	0.416	-0.248144	0.0513944	1.58063e-06	rs317311446
EW36	1	AX-75334840	168891419	G/T	0.422	-0.24434	0.0513867	2.26012e-06	rs316400622
EW36	1	AX-75334895	168909593	A/C	0.423	-0.247325	0.0516381	1.9098e-06	rs314298204
EW36	1	AX-75334896	168909819	G/A	0.419	-0.240322	0.0509525	2.71984e-06	rs15498475
EW36	1	AX-75334898	168910436	G/T	0.418	-0.239342	0.0510557	3.12196e-06	rs316040811
EW36	1	AX-75334900	168911783	A/G	0.413	-0.247756	0.0513039	1.5732e-06	rs317478013
EW36	1	AX-75334901	168912581	C/T	0.413	-0.243444	0.0513356	2.40379e-06	rs316283610
EW36	1	AX-75334910	168918551	G/A	0.418	-0.239342	0.0510557	3.12196e-06	rs318077636
EW56	1	AX-75334594	168789601	C/T	0.42	-0.214429	0.0508636	2.71024e-05	rs314907088
EW56	1	AX-75334835	168889414	G/A	0.418	-0.226629	0.0509636	9.6681e-06	rs317311446
EW66	1	AX-75334433	168719204	T/C	0.429	-0.224199	0.053084	2.63625e-05	rs315471897
EW66	1	AX-80826503	168719617	T/A	0.427	-0.235178	0.0526282	8.81571e-06	rs314730715
EW66	1	AX-80745839	168720658	A/T	0.428	-0.234189	0.0525414	9.28882e-06	rs13972085
EW66	1	AX-75334447	168724175	G/A	0.427	-0.232787	0.052553	1.05357e-05	rs315261768
EW66	1	AX-75334450	168724934	C/T	0.433	-0.225792	0.0525526	1.91332e-05	rs13972093
EW66	1	AX-75334456	168726139	T/C	0.436	-0.230189	0.0529565	1.53002e-05	rs317458287
EW66	1	AX-75334459	168727527	C/T	0.433	-0.225792	0.0525526	1.91332e-05	rs313362705
EW66	1	AX-75334461	168728872	G/T	0.435	-0.22672	0.0526489	1.83227e-05	rs316485040
EW66	1	AX-75334507	168746789	C/T	0.432	-0.221456	0.0527544	2.94653e-05	rs314165632
EW66	1	AX-75334537	168761431	T/C	0.425	-0.230703	0.052534	1.25173e-05	rs13972127
EW66	1	AX-77278641	168773105	T/C	0.422	-0.22778	0.0527159	1.71703e-05	rs13972129
EW66	1	AX-75334561	168775096	C/T	0.42	-0.227226	0.0525612	1.70039e-05	rs13972136
EW66	1	AX-75334580	168783285	G/A	0.423	-0.230695	0.0527279	1.34697e-05	rs316032694
EW66	1	AX-75334583	168784829	G/A	0.423	-0.230695	0.0527279	1.34697e-05	rs314693889
EW66	1	AX-75334589	168787483	T/C	0.42	-0.227226	0.0525612	1.70039e-05	rs315201449
EW66	1	AX-75334594	168789601	C/T	0.419	-0.235385	0.0525611	8.43407e-06	rs314907088
EW66	1	AX-75334604	168792881	C/T	0.423	-0.231941	0.0526783	1.18862e-05	rs312483194
EW66	1	AX-75334617	168797175	C/T	0.421	-0.219616	0.0524599	3.09711e-05	rs313260960
EW66	1	AX-75334620	168798771	G/A	0.422	-0.219814	0.0523257	2.90843e-05	rs14917092
EW66	1	AX-75334634	168803610	A/G	0.416	-0.226592	0.0525179	1.76603e-05	rs317120864
EW66	1	AX-75334642	168809194	G/A	0.42	-0.222367	0.052643	2.62955e-05	rs317788039
EW66	1	AX-75334678	168824266	T/C	0.415	-0.223836	0.0526682	2.34838e-05	rs315426011
EW66	1	AX-75334682	168826901	G/A	0.423	-0.220052	0.0524896	3.01852e-05	rs313395917
EW66	1	AX-75334700	168833446	G/A	0.419	-0.219815	0.0525249	3.11561e-05	rs312580215
EW66	1	AX-75334726	168844535	A/C	0.415	-0.223836	0.0526682	2.34838e-05	rs316337184
EW66	1	AX-75334770	168865470	T/C	0.42	-0.220531	0.0524613	2.87303e-05	rs314686915
EW66	1	AX-75334806	168877941	G/A	0.416	-0.227291	0.0525412	1.6788e-05	rs317004783
EW66	1	AX-75334835	168889414	G/A	0.418	-0.230116	0.0526933	1.39709e-05	rs317311446
EW66	1	AX-75334896	168909819	G/A	0.421	-0.22671	0.0521563	1.53025e-05	rs15498475
EW66	1	AX-75334898	168910436	G/T	0.42	-0.225934	0.0522862	1.71545e-05	rs316040811
EW66	1	AX-75334900	168911783	A/G	0.416	-0.230324	0.0525319	1.29212e-05	rs317478013
EW66	1	AX-75334901	168912581	C/T	0.415	-0.228512	0.0525897	1.54086e-05	rs316283610
EW66	1	AX-75334910	168918551	G/A	0.42	-0.225934	0.0522862	1.71545e-05	rs318077636

## Sheet: Sheet2
1	AX-75490150	61795431
1	AX-75490166	61804667
1	AX-75490174	61808228
1	AX-75490180	61810391
1	AX-75490221	61831096
1	AX-75490231	61834644
1	AX-75490232	61835715
1	AX-75490259	61847006
1	AX-75490266	61851153
1	AX-75490294	61864554
1	AX-75492722	63036086
1	AX-80965788	63044301
1	AX-80823304	63054297
1	AX-80946541	63064818
1	AX-80923042	63066282
1	AX-75492794	63066778
1	AX-75494431	63868560
1	AX-80941870	63956414
1	AX-75494820	64049998
1	AX-75495799	64530198
1	AX-75495802	64531300
1	AX-75334433	168719204
1	AX-80826503	168719617
1	AX-80745839	168720658
1	AX-75334447	168724175
1	AX-75334450	168724934
1	AX-75334456	168726139
1	AX-75334459	168727527
1	AX-75334461	168728872
1	AX-75334463	168729832
1	AX-75334507	168746789
1	AX-75334535	168760446
1	AX-75334537	168761431
1	AX-77278641	168773105
1	AX-75334561	168775096
1	AX-75334580	168783285
1	AX-75334583	168784829
1	AX-75334589	168787483
1	AX-75334594	168789601
1	AX-75334604	168792881
1	AX-75334617	168797175
1	AX-75334620	168798771
1	AX-75334627	168800374
1	AX-75334634	168803610
1	AX-75334642	168809194
1	AX-75334668	168820073
1	AX-75334678	168824266
1	AX-75334682	168826901
1	AX-75334700	168833446
1	AX-75334711	168837631
1	AX-75334726	168844535
1	AX-75334728	168845461
1	AX-75334756	168858505
1	AX-75334760	168860437
1	AX-75334770	168865470
1	AX-75334794	168873435
1	AX-75334806	168877941
1	AX-75334835	168889414
1	AX-75334840	168891419
1	AX-75334895	168909593
1	AX-75334896	168909819
1	AX-75334898	168910436
1	AX-75334900	168911783
1	AX-75334901	168912581
1	AX-75334910	168918551
